# Supplementary material for: Highly Efficient Asymmetric [3+2] Cycloaddition Promoted by Chiral Aziridine-Functionalized Organophosphorus Compounds
Source: Molecules. 2024 Jul 11;29(14):3283. doi: 10.3390/molecules29143283 (PMC11279481; doi:10.3390/molecules29143283)
Supplement: Supplementary file 1 [file molecules-29-03283-s001.zip]

Archive with 1 entries (1 files):
- molecules-3055527-supplementary.pdf
